# Supplementary material for: The Characteristics and Genome Analysis of vB_AviM_AVP, the First Phage Infecting Aerococcus viridans
Source: Viruses. 2019 Jan 26;11(2):104. doi: 10.3390/v11020104 (PMC6409932; doi:10.3390/v11020104)
Supplement: Supplementary file 1 [file viruses-11-00104-s001.zip]

Archive with 9 entries (8 files):
- Table S3(Edited2).docx
- __MACOSX/
- __MACOSX/._Table S3(Edited2).docx
- Table S2(Edited2).docx
- __MACOSX/._Table S2(Edited2).docx
- Supplementary files(Edited).docx
- __MACOSX/._Supplementary files(Edited).docx
- Table S1(Edited).docx
- __MACOSX/._Table S1(Edited).docx
